# Supplementary material for: Reserves quantity and economic stability: the central bank of Ghana's position and practices
Source: Heliyon. 2019 Dec 12;5(12):e02856. doi: 10.1016/j.heliyon.2019.e02856 (PMC6926204; doi:10.1016/j.heliyon.2019.e02856)
Supplement: dataa p2 [file mmc1.xlsx]

## Sheet: Sheet1
Year	Month	Gross_R	ExRate	m2growth	CocoaP	PetroleumP	FDI	Stdebts
1990	Jan	431.93	0.0306	0	1128.3	21.3	1197.95	40523.8
1990	Feb	420.28	0.0308	-6.94981	1159	19.9	2994.87	101310
1990	Mar	447.91	0.0312	-4.56432	1282.5	18.4	7487.18	253274
1990	Apr	467.74	0.0317	2.17391	1515	16.5	10696	361820
1990	May	432.94	0.0326	-2.97872	1636.3	16.3	15280	516886
1990	Jun	462.63	0.0329	3.07018	1508.3	15.1	30559.9	1.03377e+06
1990	Jul	405.79	0.0332	-0.425532	1526.3	17.1	61119.9	2.06754e+06
1990	Aug	404.09	0.0336	-4.70085	1456	27.3	122240	4.13509e+06
1990	Sep	459.33	0.0338	10.7623	1554.8	35	174628	5.90727e+06
1990	Oct	332.05	0.0342	3.64372	1484.5	36.1	249469	8.43895e+06
1990	Nov	325.03	0.0344	5.46875	1533.3	33.2	356384	1.20556e+07
1990	Dec	483.84	0.0345	4.81481	1470.8	28.3	509120	1.72224e+07
1991	Jan	442.8	0.0346	-1.41343	1408.5	23.5	473227	1.60082e+07
1991	Feb	391.63	0.0354	1.07527	1377.8	19.6	472769	1.59927e+07
1991	Mar	446.9	0.0361	-2.12766	1373.3	19.1	474655	1.60565e+07
1991	Apr	532.76	0.0364	1.44928	1297.3	19.1	474301	1.60445e+07
1991	May	534.77	0.0366	0	1206	19.2	474277	1.60437e+07
1991	Jun	515.02	0.0367	-1.07143	1181	18.1	474300	1.60445e+07
1991	Jul	586.43	0.037	0	1130.5	19.4	474296	1.60444e+07
1991	Aug	581.23	0.0373	-0.722022	1288.5	19.7	474296	1.60443e+07
1991	Sep	582.37	0.0376	2.90909	1444	20.5	474296	1.60443e+07
1991	Oct	583.9	0.0379	3.88693	1479.3	22.3	474296	1.60443e+07
1991	Nov	616.92	0.0386	7.14286	1493.5	21	474296	1.60443e+07
1991	Dec	692.51	0.039	3.49206	1549.8	18.3	776000	1.64087e+07
1992	Jan	675.7	0.039	1.22699	1453.3	18.6	715659	1.63359e+07
1992	Feb	663.67	0.0393	4.54545	1350.8	18.5	712642	1.63322e+07
1992	Mar	601.38	0.0407	3.18841	1279	17.6	716263	1.63366e+07
1992	Apr	580.5	0.0408	1.96629	1185.5	19.1	715689	1.63359e+07
1992	May	584.39	0.0411	-1.65289	1128.8	20	715623	1.63358e+07
1992	Jun	484.94	0.0415	5.88235	1091.5	21.3	715665	1.63359e+07
1992	Jul	487.68	0.0436	2.91005	1253.3	20.3	715660	1.63359e+07
1992	Aug	494.86	0.045	1.54242	1340.5	19.8	715659	1.63359e+07
1992	Sep	476.88	0.048	0.759494	1268.8	20.3	715659	1.63359e+07
1992	Oct	498.15	0.049	5.27638	1215	20.3	715659	1.63359e+07
1992	Nov	431.53	0.0512	11.9332	1220.5	19.2	715659	1.63359e+07
1992	Dec	369.69	0.052	10.661	1173.5	18.2	1167750	1.93185e+07
1993	Jan	376.16	0.0555	5.39499	1174.3	17.4	1.07733e+06	1.8722e+07
1993	Feb	355.81	0.0596	-3.65631	1123.8	18.5	1.07281e+06	1.86922e+07
1993	Mar	383.15	0.0601	-0.948767	1108.3	18.8	1.07824e+06	1.8728e+07
1993	Apr	380.91	0.0601	0.574713	1146.3	18.6	1.07738e+06	1.87223e+07
1993	May	348.3	0.0601	-0.380952	1131.8	18.5	1.07728e+06	1.87216e+07
1993	Jun	323.27	0.0601	3.82409	1067.8	17.6	1.07734e+06	1.8722e+07
1993	Jul	402.21	0.0665	0.92081	1200.5	16.8	1.07733e+06	1.8722e+07
1993	Aug	389.45	0.0686	2.0073	1232.8	16.7	1.07733e+06	1.8722e+07
1993	Sep	355	0.0699	0	1432.5	16	1.07733e+06	1.8722e+07
1993	Oct	328.97	0.0725	2.14669	1463.3	16.6	1.07733e+06	1.8722e+07
1993	Nov	360.62	0.0768	2.10158	1498.8	15.1	1.07733e+06	1.8722e+07
1993	Dec	462.46	0.0822	13.5506	1541.8	13.6	9987500	3.38626e+07
1994	Jan	394.47	0.0912	-2.71903	1433	14.2	8.20547e+06	3.08345e+07
1994	Feb	396.47	0.0938	-1.24224	1391	13.8	8.11636e+06	3.06831e+07
1994	Mar	407.22	0.0937	3.77358	1482.3	13.9	8.22329e+06	3.08648e+07
1994	Apr	407.21	0.0932	0.30303	1410.8	15.2	8.20636e+06	3.0836e+07
1994	May	397.12	0.0932	2.56798	1563.5	16.3	8.2044e+06	3.08327e+07
1994	Jun	491.09	0.0943	4.86009	1654.5	16.7	8.20564e+06	3.08348e+07
1994	Jul	539.07	0.0972	1.54494	1764.3	17.6	8.20549e+06	3.08345e+07
1994	Aug	631.77	0.0969	5.67082	1759	16.8	8.20545e+06	3.08345e+07
1994	Sep	610.8	0.0985	2.74869	1685.5	15.9	8.20547e+06	3.08345e+07
1994	Oct	659.19	0.1014	8.28025	1641.8	16.4	8.20547e+06	3.08345e+07
1994	Nov	626.4	0.104	2.94118	1622.3	17.3	8.20547e+06	3.08345e+07
1994	Dec	631.47	0.1051	10.5143	1584.8	15.9	24371800	5.55801e+07
1995	Jan	680.89	0.1063	2.89555	1664.3	16.6	2.11385e+07	5.0631e+07
1995	Feb	662.11	0.1069	-2.01005	1713	17.1	2.09769e+07	5.03835e+07
1995	Mar	692.41	0.1111	0.410256	1684	17	2.11709e+07	5.06805e+07
1995	Apr	668.68	0.113	0.102145	1660	18.7	2.11401e+07	5.06334e+07
1995	May	559.81	0.1151	2.7551	1642.5	18.3	2.11366e+07	5.0628e+07
1995	Jun	499.92	0.1174	4.1708	1629.8	17.4	2.11388e+07	5.06314e+07
1995	Jul	491.68	0.1193	-2.47855	1543	15.9	2.11386e+07	5.0631e+07
1995	Aug	495.87	0.1216	3.12805	1599.5	16.1	2.11385e+07	5.06309e+07
1995	Sep	668.19	0.1303	2.74882	1582	16.7	2.11385e+07	5.0631e+07
1995	Oct	749.65	0.1351	1.19926	1581.5	16.1	2.11385e+07	5.0631e+07
1995	Nov	728.98	0.1414	14.0383	1628.3	16.9	2.11385e+07	5.0631e+07
1995	Dec	746.66	0.1446	6.31495	1566	18	15301000	8.25169e+07
1996	Jan	723.44	0.1498	-0.075188	1529.8	17.9	1.64685e+07	7.61397e+07
1996	Feb	734.9	0.1542	2.48307	1554.3	18	1.65269e+07	7.58208e+07
1996	Mar	759.74	0.1582	1.46843	1518	20	1.64568e+07	7.62035e+07
1996	Apr	760.85	0.1607	4.19682	1652.5	21	1.64679e+07	7.61429e+07
1996	May	688.47	0.1631	2.01389	1728.8	19.2	1.64692e+07	7.61359e+07
1996	Jun	725.43	0.1654	1.42954	1743.5	18.3	1.64684e+07	7.61403e+07
1996	Jul	667.11	0.1686	2.81879	1690	19.6	1.64685e+07	7.61398e+07
1996	Aug	654.11	0.1693	3.5248	1703	20	1.64685e+07	7.61397e+07
1996	Sep	681.04	0.1711	1.07188	1673.8	22.1	1.64685e+07	7.61397e+07
1996	Oct	772.56	0.1724	11.1042	1675.5	23.7	1.64685e+07	7.61397e+07
1996	Nov	814.4	0.1732	-2.58282	1662	22.3	1.64685e+07	7.61397e+07
1996	Dec	878.61	0.174	2.88184	1671.8	23.5	20832000	1.0718e+08
1997	Jan	640.95	0.1754	6.33053	1620.3	23.5	1.99593e+07	1.00972e+08
1997	Feb	676.19	0.1812	2.31823	1557.3	20.8	1.99157e+07	1.00661e+08
1997	Mar	683.64	0.1893	-1.5448	1725.8	19.2	1.9968e+07	1.01034e+08
1997	Apr	660.96	0.1956	2.09205	1781	17.5	1.99597e+07	1.00975e+08
1997	May	605.19	0.2023	3.94467	1778.5	19.1	1.99588e+07	1.00968e+08
1997	Jun	587.1	0.2116	1.87284	1920.5	17.6	1.99594e+07	1.00972e+08
1997	Jul	525.03	0.2169	1.79003	1902.3	18.4	1.99593e+07	1.00972e+08
1997	Aug	475.94	0.2187	0.903042	1870.3	18.7	1.99593e+07	1.00972e+08
1997	Sep	514.83	0.2216	1.88413	2002.3	18.5	1.99593e+07	1.00972e+08
1997	Oct	549.76	0.2231	6.84235	1974.5	20.1	1.99593e+07	1.00972e+08
1997	Nov	529.69	0.2239	2.81264	1923.8	19	1.99593e+07	1.00972e+08
1997	Dec	594.11	0.225	9.00673	1971.8	17.1	18347740	1.46154e+08
1998	Jan	549.44	0.2289	1.42857	1894.5	15.1	1.86701e+07	1.37117e+08
1998	Feb	499.63	0.2298	-0.152265	1863.5	14.1	1.86862e+07	1.36666e+08
1998	Mar	574.48	0.2306	-1.1056	1951.8	13.1	1.86668e+07	1.37208e+08
1998	Apr	541.29	0.2307	2.46723	1950.8	13.4	1.86699e+07	1.37122e+08
1998	May	501.66	0.2308	0.263356	2020	14.4	1.86702e+07	1.37112e+08
1998	Jun	477.3	0.2323	4.12758	1954.3	12.1	1.867e+07	1.37118e+08
1998	Jul	490.45	0.2325	2.12613	1941.8	12	1.867e+07	1.37118e+08
1998	Aug	485.17	0.2325	-1.76429	1908	11.9	1.86701e+07	1.37117e+08
1998	Sep	469.76	0.2324	1.22126	1911.8	13.4	1.86701e+07	1.37117e+08
1998	Oct	453.26	0.2327	3.86799	1868.3	12.6	1.86701e+07	1.37117e+08
1998	Nov	522.52	0.2339	5.02221	1814.3	10.9	1.86701e+07	1.37117e+08
1998	Dec	543.1	0.2346	5.10735	1728.3	9.8	39111400	2.0094e+08
1999	Jan	515.03	0.2358	0.773754	1650.8	11	3.50231e+07	1.88175e+08
1999	Feb	545.61	0.237	-1.01351	1600.3	10.2	3.48187e+07	1.87537e+08
1999	Mar	541.64	0.2416	-0.186162	1490	12.1	3.5064e+07	1.88303e+08
1999	Apr	451.2	0.244	0.0310849	1335.8	15.2	3.50252e+07	1.88182e+08
1999	May	414.46	0.2481	1.80236	1201.3	15.2	3.50207e+07	1.88168e+08
1999	Jun	399.13	0.253	2.59463	1318.8	15.6	3.50235e+07	1.88177e+08
1999	Jul	396.37	0.2571	1.93395	1262.5	18.7	3.50232e+07	1.88175e+08
1999	Aug	362.74	0.2599	1.2843	1138	20.2	3.50231e+07	1.88175e+08
1999	Sep	375.56	0.267	-2.21902	1202.8	22.1	3.50231e+07	1.88175e+08
1999	Oct	353.06	0.2997	3.53669	1158.5	22.1	3.50231e+07	1.88175e+08
1999	Nov	475.76	0.3475	5.26615	1045.5	24.6	3.50231e+07	1.88175e+08
1999	Dec	376.19	0.3557	7.54462	1041.8	25.5	84570400	1.75099e+08
2000	Jan	343.03	0.3626	-0.427458	1041.5	25.2	7.46609e+07	1.77714e+08
2000	Feb	349.44	0.3911	-0.782828	976	27.6	7.41655e+07	1.77845e+08
2000	Mar	378.21	0.4344	3.30873	1050	27.5	7.476e+07	1.77688e+08
2000	Apr	344.93	0.4693	1.05937	1034.3	22.5	7.46659e+07	1.77713e+08
2000	May	333.17	0.4991	1.97465	1031.3	27.4	7.4655e+07	1.77716e+08
2000	Jun	343.8	0.5664	2.39063	1075.3	29.7	7.46619e+07	1.77714e+08
2000	Jul	356.87	0.6056	0.910577	1096.8	28.5	7.46611e+07	1.77714e+08
2000	Aug	345.16	0.6436	-0.185099	995.5	29.9	7.46609e+07	1.77714e+08
2000	Sep	360.73	0.6515	3.87112	1001	32.6	7.4661e+07	1.77714e+08
2000	Oct	337.3	0.6817	1.91921	995.3	30.9	7.46609e+07	1.77714e+08
2000	Nov	351.99	0.682	9.39347	991	32.5	7.46609e+07	1.77714e+08
2000	Dec	337.59	0.7048	6.18495	1012.5	25.3	115768400	4.03721e+08
2001	Jan	350.86	0.7006	3.86428	1095.8	25.6	1.07547e+08	3.5852e+08
2001	Feb	300.84	0.709	0.508167	1312.5	27.4	1.07136e+08	3.5626e+08
2001	Mar	320.21	0.7205	0.686168	1275	24.4	1.07629e+08	3.58972e+08
2001	Apr	303.1	0.7228	1.25538	1228.8	25.6	1.07551e+08	3.58542e+08
2001	May	293.25	0.7236	0.371945	1221.8	28.5	1.07542e+08	3.58493e+08
2001	Jun	293.47	0.7227	0.688195	1103.8	27.7	1.07548e+08	3.58524e+08
2001	Jul	323.16	0.7177	4.0659	1094.8	24.5	1.07547e+08	3.5852e+08
2001	Aug	399.36	0.7159	3.45234	1170.8	25.7	1.07547e+08	3.58519e+08
2001	Sep	367.87	0.7157	5.99056	1163.8	25.5	1.07547e+08	3.5852e+08
2001	Oct	332.4	0.7195	2.11949	1230.3	20.5	1.07547e+08	3.5852e+08
2001	Nov	361.56	0.7278	8.94871	1396.5	18.9	1.07547e+08	3.5852e+08
2001	Dec	392.49	0.7322	8.69685	1317	18.6	65087484	3.48993e+08
2002	Jan	420.45	0.7357	0.876302	1341	19.5	7.35794e+07	3.50898e+08
2002	Feb	352.42	0.7545	-0.818331	1498	20.3	7.4004e+07	3.50993e+08
2002	Mar	442.88	0.769	0.774308	1501	23.7	7.34945e+07	3.50879e+08
2002	Apr	363.86	0.7803	0.705379	1521	25.7	7.35751e+07	3.50897e+08
2002	May	339.26	0.791	1.15072	1561	25.4	7.35845e+07	3.50899e+08
2002	Jun	402.5	0.8043	2.91826	1671	24.1	7.35786e+07	3.50898e+08
2002	Jul	406.83	0.8136	3.1479	1769	25.7	7.35793e+07	3.50898e+08
2002	Aug	436.3	0.8164	1.53757	1996	26.7	7.35794e+07	3.50898e+08
2002	Sep	417.72	0.8188	2.60411	2176	28.4	7.35794e+07	3.50898e+08
2002	Oct	525.07	0.8275	8.48614	1863	27.5	7.35794e+07	3.50898e+08
2002	Nov	571.57	0.8339	12.2436	1838	24.3	7.35794e+07	3.50898e+08
2002	Dec	640.43	0.8439	8.48407	2029	29.9	49459949	5.38287e+08
2003	Jan	632.92	0.8537	-1.76047	2394	30	5.42838e+07	5.00809e+08
2003	Feb	614.97	0.856	0.6117	2038	33.2	5.4525e+07	4.98935e+08
2003	Mar	613.16	0.86	-1.87532	1946	26.6	5.42356e+07	5.01184e+08
2003	Apr	631.51	0.869	-1.71045	2069	23.8	5.42814e+07	5.00828e+08
2003	May	659.7	0.8684	4.67904	1627	26.1	5.42867e+07	5.00787e+08
2003	Jun	885.9	0.87	2.06107	1554	26.4	5.42834e+07	5.00813e+08
2003	Jul	880.4	0.8722	4.28821	1466	28	5.42838e+07	5.0081e+08
2003	Aug	942.7	0.8736	-0.533907	1726	29.6	5.42839e+07	5.00809e+08
2003	Sep	1001.08	0.8732	-1.78657	1547	25.6	5.42838e+07	5.00809e+08
2003	Oct	1142.03	0.8754	11.7465	1421	28.2	5.42838e+07	5.00809e+08
2003	Nov	1296.34	0.8805	8.04438	1486	28.7	5.42838e+07	5.00809e+08
2003	Dec	1425.59	0.8852	12.1411	1540	29.5	120998400	6.48528e+08
2004	Jan	1360.75	0.888	4.9765	1611	30.5	1.07655e+08	6.18984e+08
2004	Feb	1383.5	0.8915	-7.04201	1473	31	1.06988e+08	6.17507e+08
2004	Mar	1333.07	0.9018	-1.25949	1491.2	31.9	1.07789e+08	6.1928e+08
2004	Apr	1423.93	0.9049	1.77578	1371.6	33.7	1.07662e+08	6.18999e+08
2004	May	1376.82	0.9029	1.47447	1389	37.3	1.07647e+08	6.18967e+08
2004	Jun	1339.05	0.9047	3.32385	1353.4	34.3	1.07657e+08	6.18987e+08
2004	Jul	1460.84	0.9042	-0.791047	1619.6	38.5	1.07656e+08	6.18985e+08
2004	Aug	1370.35	0.9046	2.00224	1719.6	42.8	1.07655e+08	6.18984e+08
2004	Sep	1446.71	0.9052	2.80834	1465.8	45.8	1.07655e+08	6.18984e+08
2004	Oct	1517.68	0.9049	6.5728	1449	50.7	1.07655e+08	6.18984e+08
2004	Nov	1653.86	0.9055	8.2338	1591.6	44.2	1.07655e+08	6.18984e+08
2004	Dec	1732.94	0.9051	2.4707	1573	41.7	125725500	4.93209e+08
2005	Jan	1678.05	0.905	-4.61736	1509	46.2	1.22111e+08	5.18364e+08
2005	Feb	1625.94	0.9058	0.974172	1599	47.2	1.21931e+08	5.19622e+08
2005	Mar	1548.94	0.9075	0.969721	1581	52.6	1.22148e+08	5.18113e+08
2005	Apr	1538.85	0.9081	0.671305	1502	53.7	1.22113e+08	5.18352e+08
2005	May	1459.25	0.9066	-0.433195	1442	48.6	1.22109e+08	5.1838e+08
2005	Jun	1469.08	0.9075	2.40027	1536	58.2	1.22112e+08	5.18362e+08
2005	Jul	1484.71	0.9077	-1.52767	1426	57.4	1.22112e+08	5.18364e+08
2005	Aug	1494.06	0.9086	6.48664	1414	66.1	1.22111e+08	5.18365e+08
2005	Sep	1647.11	0.9086	-3.74687	1350	63.6	1.22112e+08	5.18364e+08
2005	Oct	1637.52	0.9084	6.08741	1388	58.6	1.22111e+08	5.18364e+08
2005	Nov	1679.27	0.9099	0.882786	1410	54.9	1.22111e+08	5.18364e+08
2005	Dec	1894.84	0.9131	5.49344	1464	56.8	132095000	7.0231e+08
2006	Jan	1933.49	0.9129	0.846251	1510	64.2	1.30098e+08	6.65521e+08
2006	Feb	1920.18	0.9119	1.56198	1484	56.1	1.29998e+08	6.63681e+08
2006	Mar	1845.65	0.9139	0.65445	1490	58	1.30118e+08	6.65889e+08
2006	Apr	1909.4	0.9141	3.6289	1472	66.3	1.30099e+08	6.65539e+08
2006	May	1843.24	0.9145	2.64696	1466	70.5	1.30097e+08	6.65499e+08
2006	Jun	1961.38	0.9191	2.93017	1552	72.7	1.30098e+08	6.65524e+08
2006	Jul	1889	0.9198	2.57581	1499	73.9	1.30098e+08	6.65521e+08
2006	Aug	1842.12	0.9198	1.03123	1438	71.7	1.30098e+08	6.65521e+08
2006	Sep	1782.69	0.921	1.9268	1483	60.6	1.30098e+08	6.65521e+08
2006	Oct	2107.02	0.9224	2.73717	1477	60.3	1.30098e+08	6.65521e+08
2006	Nov	2030.1	0.9229	4.90099	1492	60.4	1.30098e+08	6.65521e+08
2006	Dec	2269.75	0.9235	8.49635	1633	62.6	587282400	1.09156e+09
2007	Jan	2091.52	0.9235	1.66777	1592	54.7	4.95846e+08	1.00635e+09
2007	Feb	2045.69	0.9256	-1.02267	1719	60.8	4.91274e+08	1.00209e+09
2007	Mar	1914.06	0.9269	2.13516	1911	63.1	4.9676e+08	1.00721e+09
2007	Apr	2070.66	0.9274	3.05538	1892	66.5	4.95891e+08	1.0064e+09
2007	May	2043.47	0.9274	3.22581	1935	70	4.95791e+08	1.0063e+09
2007	Jun	2138.59	0.9285	-1.02243	1947	70.7	4.95854e+08	1.00636e+09
2007	Jul	1943.68	0.93	2.50194	1950	76.3	4.95847e+08	1.00635e+09
2007	Aug	2016.61	0.9355	0.417197	1783	69.9	4.95845e+08	1.00635e+09
2007	Sep	1812.22	0.9428	3.89025	1950	78.9	4.95846e+08	1.00635e+09
2007	Oct	2441.25	0.9455	6.73089	1894	87.7	4.95846e+08	1.00635e+09
2007	Nov	2209.3	0.968	7.48887	1942	94	4.95846e+08	1.00635e+09
2007	Dec	2836.65	0.9704	7.69144	2049	94.1	1335840000	1.50936e+09
2008	Jan	2609.23	0.9759	-3.68666	2197	90	1.16784e+09	1.40876e+09
2008	Feb	2448.16	0.9751	-0.0480108	2554	97	1.15944e+09	1.40373e+09
2008	Mar	2226.89	0.978	3.63966	2374	100.4	1.16952e+09	1.40976e+09
2008	Apr	2195.01	0.9872	0.206455	2788	115.3	1.16793e+09	1.40881e+09
2008	May	2037.52	1.0024	4.63987	2740	125	1.16774e+09	1.4087e+09
2008	Jun	2592.64	1.0325	-2.68017	2882	138.7	1.16786e+09	1.40876e+09
2008	Jul	2036.85	1.0692	4.46335	2849	124.7	1.16784e+09	1.40876e+09
2008	Aug	2497.28	1.1161	-1.46242	2838	113	1.16784e+09	1.40875e+09
2008	Sep	2270.21	1.1345	4.71511	2671	100.6	1.16784e+09	1.40876e+09
2008	Oct	2053.11	1.1565	2.84609	2073	65.2	1.16784e+09	1.40876e+09
2008	Nov	1742.67	1.1777	4.3577	2183	51.5	1.16784e+09	1.40876e+09
2008	Dec	2036.22	1.2141	12.6254	2552	49	3250103000	1.36581e+09
2009	Jan	1940.24	1.2828	-3.64426	2618	45.7	2.83365e+09	1.3744e+09
2009	Feb	1814.06	1.3402	-2.91878	2396	41	2.81283e+09	1.37483e+09
2009	Mar	1750.3	1.3832	1.99024	2583	50.6	2.83782e+09	1.37431e+09
2009	Apr	1631.05	1.4042	0.999784	2417	50.1	2.83386e+09	1.37439e+09
2009	May	1570.69	1.4396	1.25117	2398	64.4	2.8334e+09	1.3744e+09
2009	Jun	1705.22	1.4725	1.61443	2539	68.7	2.83369e+09	1.3744e+09
2009	Jul	1895.13	1.4858	0.744766	2840	67.3	2.83366e+09	1.3744e+09
2009	Aug	1772.14	1.4619	-1.02671	2937	72.1	2.83365e+09	1.3744e+09
2009	Sep	2317.07	1.4514	2.14494	3089	65.1	2.83365e+09	1.3744e+09
2009	Oct	2612.76	1.4416	7.75025	3293	76.9	2.83365e+09	1.3744e+09
2009	Nov	2999.05	1.4322	7.82294	3292	76	2.83365e+09	1.3744e+09
2009	Dec	3164.81	1.4287	2.20334	3283	76	3387915000	1.89087e+09
2010	Jan	3185.51	1.4257	2.72542	3410	74.2	3.27706e+09	1.78758e+09
2010	Feb	3076.9	1.4266	-0.25875	3064	75.2	3.27152e+09	1.78241e+09
2010	Mar	3304.2	1.4168	4.62975	2880	77.3	3.27817e+09	1.78861e+09
2010	Apr	3205.52	1.417	-1.04145	3171	82.9	3.27712e+09	1.78763e+09
2010	May	3149.8	1.4206	1.51729	2880	68.8	3.277e+09	1.78751e+09
2010	Jun	3451.15	1.4267	3.57579	3081	73.7	3.27707e+09	1.78759e+09
2010	Jul	3311.03	1.4353	-1.59978	2993	77	3.27706e+09	1.78758e+09
2010	Aug	3300.24	1.4307	-0.010222	2732	75.2	3.27706e+09	1.78758e+09
2010	Sep	3306.23	1.4269	4.29974	2681	78.4	3.27706e+09	1.78758e+09
2010	Oct	4006.01	1.4293	10.6356	2814.43	76.8667	3.27706e+09	1.78758e+09
2010	Nov	4410.94	1.4367	7.4959	2811.27	76.8222	3.27706e+09	1.78758e+09
2010	Dec	4644.85	1.4738	6.15078	2980.3	77.363	3672801000	2.73429e+09
2011	Jan	4767.82	1.5013	-2.45375	3083.1	77.0173	3.59365e+09	2.54495e+09
2011	Feb	4825.52	1.4937	-1.00987	3430.35	77.0675	3.5897e+09	2.53548e+09
2011	Mar	4503.64	1.5021	4.79645	3348.39	77.1492	3.59444e+09	2.54684e+09
2011	Apr	4882.99	1.4972	2.57693	3085.81	77.078	3.59369e+09	2.54504e+09
2011	May	4704.49	1.5018	-0.0909198	3036.43	77.0982	3.59361e+09	2.54484e+09
2011	Jun	4764.93	1.5064	1.69413	2973.05	77.1085	3.59366e+09	2.54497e+09
2011	Jul	4629.23	1.5055	0.581923	3110.81	77.0949	3.59365e+09	2.54495e+09
2011	Aug	4502.04	1.5104	0.6583	2988	77.1006	3.59365e+09	2.54495e+09
2011	Sep	4594.66	1.5224	3.28556	2820.95	77.1013	3.59365e+09	2.54495e+09
2011	Oct	4977.64	1.5328	8.7757	2638.81	77.0989	3.59365e+09	2.54495e+09
2011	Nov	4845.83	1.5412	1.4587	2520.27	77.1003	3.59365e+09	2.54495e+09
2011	Dec	5452.12	1.5505	6.99861	2173.14	77.1002	5024500000	3.93119e+09
2012	Jan	4557.96	1.6475	-2.87746	2266.05	77.0998	4.73833e+09	3.65394e+09
2012	Feb	4708.04	1.6735	-0.442487	2313.52	77.1001	4.72402e+09	3.64008e+09
2012	Mar	4640.96	1.6888	-0.705898	2315	77.1	4.74119e+09	3.65672e+09
2012	Apr	4401.27	1.703	3.79228	2197.8	77.1	4.73847e+09	3.65408e+09
2012	May	4166.21	1.8103	3.01529	2207.83	77.1	4.73816e+09	3.65378e+09
2012	Jun	4340.94	1.8735	2.56996	2191.05	77.0576	4.73836e+09	3.65397e+09
2012	Jul	4289.11	1.8843	-0.89699	2269.95	77.142	4.73833e+09	3.65395e+09
2012	Aug	4492.85	1.8907	0.50067	2452.04	77.0848	4.73833e+09	3.65394e+09
2012	Sep	4446.31	1.8887	0.836988	2577.2	77.0947	4.73833e+09	3.65394e+09
2012	Oct	5518.07	1.8789	3.21724	2409.78	77.1071	4.73833e+09	3.65394e+09
2012	Nov	5600.31	1.8772	9.16559	2440.23	77.0955	4.73833e+09	3.65394e+09
2012	Dec	5348.19	1.88	3.15051	2364.81	77.0991	6180265000	4.65373e+09
2013	Jan	4912.95	1.884	-2.58066	2233.65	77.1005	5.89188e+09	4.45377e+09
2013	Feb	4741.35	1.8864	0.581294	2167	77.0983	5.87746e+09	4.44378e+09
2013	Mar	4612.23	1.901	1.92692	2119.55	77.0992	5.89476e+09	4.45577e+09
2013	Apr	4508.63	1.9126	1.79198	2261.1	77.0992	5.89202e+09	4.45387e+09
2013	May	4099.93	1.9408	0.0277614	2315	77.0988	5.89171e+09	4.45365e+09
2013	Jun	4022.9	1.9469	0.00112363	2249	77.099	5.89191e+09	4.45379e+09
2013	Jul	3892.86	1.9494	0.815187	2269	77.0989	5.89188e+09	4.45378e+09
2013	Aug	4377.06	1.9559	-0.63183	2449	77.0988	5.89188e+09	4.45377e+09
2013	Sep	3873.66	1.9608	3.24362	2573	77.0988	5.89188e+09	4.45377e+09
2013	Oct	3798.35	2.0291	5.282	2702.65	77.0988	5.89188e+09	4.45377e+09
2013	Nov	4106.15	2.0822	4.17034	2732.01	77.0987	5.89188e+09	4.45377e+09
2013	Dec	4586.88	2.2	2.48133	2779	77.0986	6786230000	6.29609e+09
2014	Jan	4260.92	2.3975	1.54707	2746.32	77.0986	6.60736e+09	5.92763e+09
2014	Feb	3755.81	2.5232	1.82281	2940.26	77.0985	6.59842e+09	5.90921e+09
2014	Mar	3823.96	2.68	2.47166	2976.43	77.0984	6.60915e+09	5.93131e+09
2014	Apr	3648.37	2.7939	1.24753	2972.9	77.0984	6.60745e+09	5.92781e+09
2014	May	4028.42	2.892	2.57289	2953.86	77.1002	6.60725e+09	5.92741e+09
2014	Jun	3470.3	3.0016	-0.565665	3090.1	77.0983	6.60738e+09	5.92766e+09
2014	Jul	3233.45	3.0337	2.72179	3124	77.0989	6.60736e+09	5.92763e+09
2014	Aug	3020.1	3.1333	-1.67299	3225.19	77.0991	6.60736e+09	5.92763e+09
2014	Sep	4507.87	3.1973	0.595332	3182	77.0988	6.60736e+09	5.92763e+09
2014	Oct	4775.06	3.1955	6.27048	3057.78	77.0989	10743264000	7.70411e+09
2014	Nov	4837.82	3.1955	7.00932	2852.65	77.0989	9.91608e+09	7.34882e+09
2014	Dec	4349.47	3.2001	5.24475	2919	77.0988	9.87472e+09	7.33105e+09
2015	Jan	3799.03	3.2401	-0.028369	2919	77.0989	9.92435e+09	7.35237e+09
2015	Feb	3562.45	3.4745	0.282826	2894	77.0988	9.9165e+09	7.34899e+09
2015	Mar	3927.27	3.7472	-0.292318	2797	77.0988	9.91559e+09	7.3486e+09
2015	Apr	3850.47	3.8493	2.02602	2830	77.0988	9.91616e+09	7.34885e+09
2015	May	3536.02	3.9976	0.707234	3056	77.0988	9.91609e+09	7.34882e+09
2015	Jun	3223.22	4.3274	-1.56828	3178	77.0988	9.91608e+09	7.34881e+09
2015	Jul	3078.94	3.4546	-2.49104	3277	77.0988	9.91608e+09	7.34882e+09
2015	Aug	3259.99	4.0456	3.35195	3094	77.0988	9.91608e+09	7.34882e+09
2015	Sep	3185.87	3.7545	1.78049	3235	77.0988	9.91608e+09	7.34882e+09
2015	Oct	4419.3	3.7854	9.22216	3135	77.0988	9.91608e+09	7.34882e+09
2015	Nov	4547.26	3.7861	4.7196	3314	77.0988	9.91608e+09	7.34882e+09
2015	Dec	4403.06	3.7944	6.76432	3301	77.0988	12105412000	9.60646e+09
2016	Jan	4356.97	3.8311	-0.0817535	2895	77.0988	1.16675e+10	9.15493e+09
2016	Feb	4063.59	3.8787	-4.80587	2861	77.0989	1.16457e+10	9.13235e+09
2016	Mar	4028.65	3.8304	0.275345	3010	77.0989	1.16719e+10	9.15944e+09
2016	Apr	4283.31	3.7951	2.74318	3084	77.0988	1.16678e+10	9.15515e+09
2016	May	3830.34	3.8337	3.29204	3023.64	77.0989	1.16673e+10	9.15466e+09
2016	Jun	3639.38	3.923	-2.39839	3070.55	77.0988	1.16676e+10	9.15497e+09
2016	Jul	3513.44	3.9469	0.852075	2998.9	77.0988	1.16676e+10	9.15493e+09
2016	Aug	3270.13	3.9445	2.56171	2993.52	77.0988	1.16675e+10	9.15492e+09
2016	Sep	3285.48	3.9709	1.3616	2845.73	77.0988	1.16675e+10	9.15493e+09
2016	Oct	3356.35	3.9643	5.94973	2946.05	77.0988	1.16675e+10	9.15493e+09
2016	Nov	3303.99	3.9805	5.92165	2928.43	77.0988	1.16675e+10	9.15493e+09
2016	Dec	3315.27	4.2002	7.23135	2906.74	77.0988	1.16675e+10	9.15493e+09
2017	Jan	3325.2	4.2711	2.90718	2927.07	77.0988	1.16675e+10	9.15493e+09
2017	Feb	3314.82	4.4786	-2.30074	2920.75	77.0988	1.16675e+10	9.15493e+09
2017	Mar	3318.43	4.3173	33.0828	2918.19	77.0988	1.16675e+10	9.15493e+09
2017	Apr	3319.49	4.1867	0.0953429	2922	77.0988	1.16675e+10	9.15493e+09
2017	May	3317.58	4.2857	-23.3695	2920.31	77.0988	1.16675e+10	9.15493e+09
2017	Jun	3318.5	4.3629	2.68634	2920.17	77.0988	1.16675e+10	9.15493e+09
2017	Jul	3318.52	4.3743	8.15547	2920.83	77.0988	1.16675e+10	9.15493e+09
2017	Aug	3318.2	4.34097	-5.83327	2920.44	77.0988	1.16675e+10	9.15493e+09
